# Supplementary material for: Feasibility, acceptability and change in health following a telephone-based cognitive behaviour therapy intervention for patients with axial spondyloarthritis
Source: Rheumatol Adv Pract. 2020 Nov 17;5(2):rkaa063. doi: 10.1093/rap/rkaa063 (PMC8248414; doi:10.1093/rap/rkaa063)
Supplement: rkaa063_Supplementary_Data [file rkaa063_supplementary_data.zip]

Archive with 2 entries (2 files):
- RAP 20-084.R1 Table S1 - accepted.docx
- Supplementary Table 2 TIDieR-Checklist.docx
